# Supplementary material for: Approaches, enablers and barriers to govern the private sector in health in low- and middle-income countries: a scoping review
Source: BMJ Glob Health. 2024 Nov 13;8(Suppl 5):e015771. doi: 10.1136/bmjgh-2024-015771 (PMC11599734; doi:10.1136/bmjgh-2024-015771)
Supplement: online supplemental file 1 [file bmjgh-8-Suppl_5-s001.xlsx]

## Sheet: Key characteristics
Count	Article Title	Author(s)	Document type	Publication Year	Journal	Link/access to document (DOI)	Geography	Countries	Level of governance covered in this literature	Type of private sector actor	Governance tool discussed
1	Private Sector Accountability for Service Delivery in the Context of Universal Health Care (in Private Sector Landscape in Mixed Health Systems)	WHO Health Systems Governance and Financing (HSG)	Report	2020	n/a	https://www.who.int/publications/i/item/9789240018303	LMIC	Global	Global	Private health facilities (hospitals, health centres, clinics etc) Phamacies & other related retailers Labs NGOs & CSOs	Regulation/legislation
2	Smart governance for health and wellbeing: the evidence. Chapter 6: Partnering for health governance transformation	Eva Jané-Llopis, Olivier Raynaud	Book Chapter	2014	n/a	https://apps.who.int/iris/handle/10665/131952	N/A	n/a	n/a	Private health facilities (hospitals, health centres, clinics etc) Private insurance companies & HMOs	Contracting/purchasing
3	Health system performance assessment: A primer for policymakers	WHO European Observatory on Health Systems and Policies	Other	2022	n/a	https://eurohealthobservatory.who.int/publications/i/health-system-performance-assessment-a-primer-for-policy-makers	n/a	n/a	n/a	Private health facilities (hospitals, health centres, clinics etc) Phamacies & other related retailers Labs NGOs, CSOs	Regulation/legislation
4	Private sector engagement in public health systems	Rafael Cortez and Meaghen Quinlan-Davidson	Report	2022	n/a	https://openknowledge.worldbank.org/handle/10986/38231	LMIC and HIC	Main focus on countries of South Caucuses, but also drawing on evidence from other counties	National	Private health facilities (hospitals, health centres, clinics etc) Private insurance companies & HMOs	Regulation/legislation Contracting/purchasing Support/collaboration/guidance Public accountability
5	The failure of private health services: COVID-19 induced crises in low- and middle-income country (LMIC) health systems	Owain David Williams, Ka Chun Yung, Karen A. Grépin	Journal Artcile	2021	Global Public Health	https://doi.org/10.1080/17441692.2021.1874470	LMIC	Several	National	Private health facilities (hospitals, health centres, clinics etc) Private insurance companies & HMOs NGOs & CSOs Pharmacies & other related retailers	Regulation/legislation Contracting/purchasing Support/collaboration/guidance
6	Recent trends in working with the private sector to improve basic healthcare: a review of evidence and interventions	Dominic Montagu, Catherine Goodman, Peter Berman, Amy Penn and Adam Visconti	Journal article	2016	Health and health systems journals		LMIC		National	Private health facilities (hospitals, health centres, clinics etc)	Regulation/legislation Contracting/purchasing
7	Unequal participation of consumers and private health plans in the Brazilian Regulatory Agency for Private Health Insurance and Plans	Marcos Paulo Falcone Patullo, Fernando Mussa Abujamra Aith	Journal Article	2022	Journal of Health Law	https://doi.org/10.11606/issn.2316-9044.rdisan.2022.187345	LMIC	Brazil	National	Private insurance companies & HMOs	Regulation/legislation
8	Public-private partnerships in the healthcare sphere: legal models in Ukraine and foreign countries	Shevchuk Oleksandr, Zui Valentyna, Kompaniiets Igor, Martynovskyi Volodomyr, Matat Yurii	Journal Article	2021	Amazonia Investiga	10.34069/AI/2021.37.01.17	LMIC and HIC	EU countries and Ukraine	National	Private health facilities (hospitals, health centres, clinics etc)	Support/collaboration/guidance
9	Payment arrangements for private healthcare purchasing under publicly funded systems in low- and middle-income countries: issues and implications	Ayako Honda, Amarech Obse	Journal Article	2020	Applied Health Economics and Health Policy	https://doi.org/10.1007/s40258-019-00550-y	LMIC	N/A	National	Private health facilities (hospitals, health centres, clinics etc)	Contracting/purchasing
10	The role of insurance in the achievement of universal coverage within a developing country context: South Africa as a case study	Alex M van den Heever	Journal Article	2012	BMC Health	https://doi.org/10.1186/1471-2458-12-S1-S5	LMIC	South Africa	National	Private health facilities (hospitals, health centres, clinics etc) Private insurance companies & HMOs	Regulation/legislation
11	Integrating private health facilities in government-led health systems: a case study of the public–private mix approach in Ethiopia	Disha Ali, Asfawesen Gebre-Yohannes Woldegiorgis, Mesfin Tilaye, Yonas Yilma, Hanna Y. Berhane, Dagmawit Tewahido, Gebeyehu Abelti, Rachel Neill, Ndeye Silla, Lauren Gilliss & Mahua Mandal	Journal Article	2022	BMC Health Services Research	https://doi.org/10.1186/s12913-022-08769-7	LMIC	Ethiopia	National	Private health facilities (hospitals, health centres, clinics etc) Labs	Regulation/legislation Contracting/purchasing Support/collaboration/guidance
12	Challenges to effective governance in a low income healthcare system: a qualitative study of stakeholder perceptions in Malawi	Sarah C Masefield, Alan Msosa, Jean Grugel	Journal Article	2020	BMC Health Services Research	https://doi.org/10.1186/s12913-020-06002-x	LMIC	Malawi	National	Private health facilities (hospitals, health centres, clinics etc)	Contracting/purchasing
13	The role of power in health policy dialogues: lessons from African countries	Aziza Mwisongo, Juliet Nabyonga-Orem, Theodore Yao and Delanyo Dovlo	Journal Article	2016	BMC Health Services Research	DOI 10.1186/s12913-016-1456-9	LMIC	Cabo Verde, Chad, Guinea, Liberia and Togo	National	Private health facilities (hospitals, health centres, clinics etc)	Support/collaboration/guidance
14	Barriers of access to care in a managed competition model: lessons from Colombia	Ingrid Vargas, María Luisa Vázquez, Amparo Susana Mogollón-Pérez, Jean-Pierre Unger	Journal Article	2010	BMC Health Services Research	http://www.biomedcentral.com/1472-6963/10/297	LMIC	Colombia	National	Private health facilities (hospitals, health centres, clinics etc) Private insurance companies & HMOs	Contracting/purchasing
15	The challenge of healthcare big data to China’s commercial health insurance industry: evaluation and recommendations	Jun Wu, Jiajun Qiao, Stephen Nicholas, Yunqiao Liu & Elizabeth Maitland	Journal Article	2022	BMC Health Services Research	https://doi.org/10.1186/s12913-022-08574-2	LMIC	China	National	Private insurance companies & HMOs	Regulation/legislation
16	Private sector engagement and contributions to immunisation service delivery and coverage in Sudan	Nada Ahmed, Denise DeRoeck, Nahad Sadr-Azodi	Journal Article	2019	BMJ Global Health	10.1136/bmjgh-2019-001414	LMIC	Sudan	National	Private health facilities (hospitals, health centres, clinics etc)	Support/collaboration/guidance
17	External inspection of compliance with standards for improved healthcare outcomes	Flodgren G, Gonçalves-Bradley DC, Pomey MP	Journal Article	2016	Cochrane Database of Systematic Reviews	10.1002/14651858.CD008992.pub3	LMIC and HIC	South Africa, England	National	Private health facilities (hospitals, health centres, clinics etc)	Regulation/legislation
18	Contracting out to improve the use of clinical health services and health outcomes in low- and middle-income countries	Odendaal WA, Ward K, Uneke J, Uro-Chukwu H, Chitama D, Balakrishna Y, Kredo T	Journal Article	2018	Cochrane Database of Systematic Reviews	DOI: 10.1002/14651858.CD008133.pub2	LMIC	Cambodia and Guatemala	National	Private health facilities (hospitals, health centres, clinics etc)	Contracting/purchasing
19	Interventions to reduce corruption in the health sector	Gaitonde R, Oxman AD, Okebukola PO, Rada G	Journal Article	2016	Cochrane Database of Systematic Reviews	10.1002/14651858.CD008856.pub2	LMIC and HIC	USA, South Korea, Kyrgyzstan, German, India	National	Private health facilities (hospitals, health centres, clinics etc) NGOs & CSOs Pharmacies & other related retailers	Regulation/legislation
20	Recognizing and mediating bureaucratic barriers: increasing access to care through small private providers in Kenya.	Lauren Suchman, Edward Owino, Dominic Montagu	Journal Article	2021	Gates Open Research	10.12688/gatesopenres.13313.1	LMIC	Kenya	National	Private health facilities (hospitals, health centres, clinics etc)	Regulation/legislation Contracting/purchasing
21	Universal healthcare does not look the same everywhere: Divergent experiences with the private sector in Brazil and Thailand	Joseph Harris and Juliana Libardi Maia	Journal Article	2021	Global Public Health	https://doi.org/10.1080/17441692.2021.1981973	LMIC	Brazil, Thailand	National	Private insurance companies & HMOs	Regulation/legislation Contracting/purchasing
22	Public/Private Mix in the Brazilian Health System and the Quest for Equity	Lenaura de V. C. Lobato, José Mendes Ribeiro, Jeni Vaitsman	Journal Article	2016	Global Social Welfare	10.1007/s40609-016-0069-x	LMIC	Brazil	National	Private health facilities (hospitals, health centres, clinics etc) Private insurance companies & HMOs	Regulation/legislation
23	Innovation in regulation of rapidly changing health markets	Gerald Bloom, Spencer Henson and David H Peters	Journal Article	2014	Globalization and Health	https://globalizationandhealth.biomedcentral.com/articles/10.1186/1744-8603-10-53	LMIC	Not mentioned	National	Private health facilities (hospitals, health centres, clinics etc) Phamacies & other related retailers Labs NGOs & CSOs	Regulation/legislation
24	Political struggles for a universal health system in Brazil: successes and limits in the reduction of inequalities.	Cristiani Vieira Machado, Gulnar Azevedo e Silva	Journal Article	2019	Globalization and Health	10.1186/s12992-019-0523-5	LMIC	Brazil	National	Private health facilities (hospitals, health centres, clinics etc) Private insurance companies & HMOs	Regulation/legislation Contracting/purchasing
25	Towards Universal Coverage: A policy analysis of the development of the National Health Insurance Scheme in Nigeria	Chima A Onoka, Kara Hanson, Johanna Hanefeld	Journal Article	2015	Health Policy and Planning	10.1093/heapol/czu116	LMIC	Nigeria	National	Private insurance companies & HMOs	Regulation/legislation
26	Public–private interactions on health in South Africa: opportunities for scaling up	Nothemba Kula and Robert J Fryatt	Journal Article	2014	Health Policy and Planning	10.1093/heapol/czt042	LMIC	South Africa	National	Private health facilities (hospitals, health centres, clinics etc)	Regulation/Legislation
27	Regulating the for-profit private health sector: lessons from East and Southern Africa	Jane E Doherty	Journal Article	2015	Health Policy and Planning	10.1093/heapol/czu111	LMIC	Angola, Botswana, The Democratic Republic of the Congo (DRC), Kenya, Lesotho, Madagascar, Malawi, Mauritius, Mozambique, Namibia, South Africa, Swaziland, The United Republic of Tanzania, Uganda, Zambia and Zimbabwe.	National	Private health facilities (hospitals, health centres, clinics etc) Private insurance companies & HMOs NGOs & CSOs	Regulation/legislation
28	Performance of retail pharmacies in low- and middle-income Asian settings: a systematic review	Rosalind Miller* and Catherine Goodman	Journal Article	2016	Health Policy and Planning	doi: 10.1093/heapol/czw007	LMIC	Asian countries	National	Pharmacies & other related retailers	Regulation/legislation
29	Role of emerging private hospitals in a post-Soviet mixed health system: a mixed methods comparative study of private and public hospital inpatient care in Mongolia.	Ranchmen Tsevelvaanchig, Hebe Gouda, Peter Baker, Peter S Hill	Journal Article	2017	Health Policy and Planning	10.1093/heapol/czw157	LMIC	Mongolia	National	Private health facilities (hospitals, health centres, clinics etc)	Regulation/legislation Contracting/purchasing
30	Promoting universal financial protection: contracting faith-based health facilities to expand access – lessons learned from Malawi	Maureen L Chirwa, Isabel Kazanga, Giulia Faedo and Stephen Thomas	Journal Article	2013	Health Research Policy and Systems	http://www.health-policy-systems.com/content/11/1/27	LMIC	Malawi	National	NGOs & CSOs	Contracting/purchasing
31	Hospital Contracting Reforms: The Lebanese Ministry of Public Health Experience	Jade Khalife, Nadwa Rafeh , Jihad Makouk , Fadi El-Jardali , Bjorn Ekman, Nabil Kronfol , Ghassan Hamadeh and Walid Ammar	Journal Article	2017	Health Systems and Reform	10.1080/23288604.2016.1272979	LMIC	Lebanon	National	Private health facilities (hospitals, health centres, clinics etc)	Contracting/purchasing
32	The implications of legislative controls on private hospitals in Malaysia	Kwee-Henga Lee, Raja Noriza Raja Ariffinb, Nik Rosnah Wan Abdullah	Journal Article	2018	Institutions and Economies	http://studentsrepo.um.edu.my/id/eprint/11838	LMIC	Malaysia	National	Private health facilities (hospitals, health centres, clinics etc) Private insurance companies & HMOs	Contracting/purchasing
33	Contracting non-state providers for universal health coverage: learnings from Africa, Asia, and Eastern Europe	Krishna D. Rao, Ligia Paina, Marie-Gloriose Ingabire and Zubin C. Shroff	Journal Article	2018	International Journal for Equity in Health	https://doi.org/10.1186/s12939-018-0846-5	LMIC	Afghanistan, Bangladesh, Bosnia and Herzegovina, Ghana, South Africa, Tanzania, Uganda	National	Private health facilities (hospitals, health centres, clinics etc) NGOs & CSOs Pharmacies & other related retailers	Contracting/purchasing
34	Strategic Purchasing: The Neglected Health Financing Function for Pursuing Universal Health Coverage in Low and Middle-Income Countries	Kara Hanson, Edwine Barasa, Ayako Honda, Warisa Panichkriangkrai, Walaiporn Patcharanarumol	Journal Article	2019	International Journal of Health Policy Management	10.15171/IJHPM.2019.34	LMIC	South Africa, Nigeria , India, Thailand, Vietnam, Indonesia, Kenya, Ghana, and	National	Private health facilities (hospitals, health centres, clinics etc) NGOs & CSOs Pharmacies & other related retailers PHI & HMOs	Contracting/purchasing
35	Effect of a multifaceted intervention to improve clinical quality of care through stepwise certification (SafeCare) in health-care facilities in Tanzania: a cluster-randomised controlled trial	Jessica J C King, Timothy Powell-Jackson, Christina Makungu, Nicole Spieker, Peter Risha, Abdallah Mkopi, Catherine Goodman	Journal Article	2021	Lancet Global Health	https://doi.org/10.1016/S2214-109X(21)00228-X	LMIC	Tanzania	National	Private health facilities (hospitals, health centres, clinics etc) NGOs & CSOs	Support/collaboration/guidance
36	Effectively engaging the private sector through vouchers and contracting – A case for analysing health governance and context.	Matthias Nachtnebel, Ashleigh O'Mahony, Nandini Pillai, Kris Hort	Journal Article	2015	Social Science and Medicine	https://www.sciencedirect.com/science/article/pii/S0277953615003032	LMIC	Asia Pacific countries	National	Private health facilities (hospitals, health centres, clinics etc)	Contracting/purchasing
37	Prohibit, constrain, encourage, or purchase: how should we engage with the private health-care sector?	Dominic Montagu, Catherine Goodman	Journal Article	2016	The Lancet	http://dx.doi.org/10.1016/S0140-6736(16)30242-2	LMIC	Not clear	National	Private health facilities (hospitals, health centres, clinics etc) NGOs & CSOs Pharmacies & other related retailers	Regulation/legislation
38	Managing the public–private mix to achieve universal health coverage	Barbara McPake, Kara Hanson	Journal Article	2016	The Lancet	http://dx.doi.org/10.1016/S0140-6736(16)00344-5	LMIC	Multiple LMIC countries	National	Private health facilities (hospitals, health centres, clinics etc) Pharmacies, and other related retailers	Regulation/legislation Contracting/purchasing
39	Key recommendations to strengthen public-private partnership for adolescent health in resource constrained setting: Formative qualitative inquiry in Mongolia, Myanmar and the Philippines	Peter Azzopardi, Julie Hennegan, Shirley Mark Prabhu, Bolorchimeg Dagva, Mx Mar Balibago, Pa Pa Win Htin,Zay Yar Swe, Elissa Kennedy	Journal Article	2021	The Lancet Regional Health	10.1016/j.lanwpc.2021.100242	LMIC	Mongolia, Myanmar, Philippines	National	Private health facilities (hospitals, health centres, clinics etc) NGOs & CSOs Pharmacies & other related retailers	Support/collaboration/guidance
40	Scope and magnitude of private sector financing and provision of immunization in Benin, Malawi and Georgia.	Ann Levin, Spy Munthali, Venance Vodungho, Natia Rukhadze, Kuhu Maitra, Tesfaye Ashagari, Logan Brenzel	Journal Article	2019	Vaccine	10.1016/j.vaccine.2019.05.023	LMIC	Benin, Malawi, Georgia	National	Private health facilities (hospitals, health centres, clinics etc)	Regulation/legislation Contracting/purchasing Support/collaboration/guidance
41	Government roles in regulating medical tourism: Evidence from Guatemala	Ronald Labonté, Valorie A. Crooks, Alejandro Cerón Valdés, Vivien Runnels, and Jeremy Snyder	Journal Article	2018	International Journal for Equity in Health	https://doi.org/10.1186/s12939-018-0866-1	LMIC	Guatemala	National	Private health facilities (hospitals, health centres, clinics etc)	Contracting/purchasing
42	Regulating for-profit private health care providers in the context of universal health coverage: A case study from Mongolia	Uranchimeg Tsevelvaanchig	Other	2018	n/a	10.1002/hpm.2417	LMIC	Mongolia	National	Private health facilities (hospitals, health centres, clinics etc)	Regulation/legislation
43	Leveraging private health providers to achieve Universal Health Coverage Lessons from the African Health Markets for Equity project	Luke Boddam-Whetham	Other	2019	n/a	https://ccpsh.org/content/intro-clearing-house	LMIC	Nigeria, Ghana, kenya	National	Private health facilities (hospitals, health centres, clinics etc) NGOs & CSOs	Support/collaboration/guidance
44	Private Participation in Health Services. Health, Nutrition and Population. Cooperation in the Health Sector	Harding A, Preker A	Report	2003	n/a	https://openknowledge.worldbank.org/entities/publication/f6f79915-7c62-5a9d-8825-c956c7ebae17.	LMIC and HIC	Several	National	Private healthcare facilities (hospitals, health centers, clinics etc) Private insurance companies & HMOs Pharmacies & other related retailers	Regulation/legislation Contracting/purchasing
45	Equitable access to COVID-19 tools: Aligning the private sector with national response efforts	Gabrielle Appleford, Anna Cocozza and David Clarke from the WHO Health Governance and Financing (HFG) Department	Report	2022	n/a	https://www.who.int/publications/i/item/9789240046481	LMIC and HIC	Not specific to one geography or country	National	Private health facilities (hospitals, health centres, clinics etc)	Regulation/legislation Contracting/purchasing Support/collaboration/guidance Public accountability mechanisms
46	Private health sector engagement in the journey towards Universal Health Coverage (in Private Sector Landscape in Mixed Health Systems)	WHO Health Systems Governance and Financing (HSG)	Report	2020	n/a	https://www.who.int/publications/i/item/9789240018303	LMIC	AFRO: Uganda, Nigeria, Eswatini EMRO: Egypt, Pakistan, Jordan EURO: Albania, Kyrgyzstan, Armenia PAHO: Mexico, Suriname, Dominican Republic SEARO: Indonesia, Bangladesh, India WPRO: Cambodia, Philippines, Lao People's Democratic Republic	National	Private health facilities (hospitals, health centres, clinics etc) Private insurance companies & HMOs NGOs & CSOs Pharmacies & other related retailers	Regulation/legislation
47	Reimagining governance for strategic purchasing: evidence from 10 countries in eastern Europe and central Asia	WHO Barcelona Office for Health Systems Financing	Report	2023	n/a	https://www.who.int/europe/publications/i/item/9789289060127	LMIC and HIC	Armenia, Azerbaijan, Estonia, Georgia, Kyrgyzstan, Latvia, Lithuania, Republic of Moldova, Ukraine and Uzbekistan	National	Private health facilities (hospitals, health centres, clinics etc) NGOs & CSOs Pharmacies & other related retailers	Contracting/purchasing
48	Regulation of Drug Shops and Pharmacies Relevant to Family Planning	Riley, Pamela, Sean Callahan, and Mike Dalious	Report	2017	n/a	https://shopsplusproject.org/sites/default/files/resources/Regulation%20of%20Drug%20Shops%20and%20Pharmacies%20Relevant%20to%20Family%20Planning%20-%20A%20Scan%20of%2032%20Developing%20Countries_0.pdf	LMIC	Bangladesh, Ghana, India, Kenya, Liberia, Nigeria, Senegal, Tanzania, Uganda Benin, Côte d’Ivoire, DRC, Guinea, Pakistan, Philippines, Togo, Yemen, Afghanistan, Burkina Faso, Ethiopia, Haiti, Indonesia, Madagascar, Malawi, Mali, Mauritania, Mozambique, Nepal, Niger, Rwanda, South Sudan, Zambia	National	Pharmacies & other related retailers	Regulation/legislation
49	Health Sector Governance and Implications for the Private Sector	Dina Balabanova, Valeria Oliveira-Cruz, Kara Hanson	Report	2008	n/a	https://r4d.org/resources/health-sector-governance-implications-private-sector/	LMIC	Afghanistan, India, Uganda	National	Private healthcare facilities (hospitals, health centers, clinics etc) Private insurance companies & HMOs Pharmacies & other related retailers	Regulation/legislation Contracting/purchasing Support/collaboration/guidance Public accountability mechanisms
50	Role and contribution of the private sector in moving towards universal health coverage in the eastern mediterranean region	World Health Organization. Regional Office for the Eastern Mediterranean	Report	2016	n/a	https://apps.who.int/iris/handle/10665/249567	LMIC and HIC	Countries of the eastern mediterranean region	National	Private health facilities (hospitals, health centres, clinics etc) Private insurance companies & HMOs	Regulation/legislation Contracting/purchasing Support/collaboration/guidance Taxation Public accountability
51	Regulation of Private Primary Health Care : A country assessment guide	Joint Learning Network for Universal Health Coverage, Bill & Melinda Gates Foundation, Health Finance & Governance Project, Abt Associates, Results for Development	Report	2018	n/a	https://jointlearningnetwork.org/resources/regulation-of-private-primary-health-care-a-country-assessment-guide/	LMIC	Ghana, Indonesia, Kenya, Malaysia, Mongolia, and Morocco	National	Private health facilities (hospitals, health centres, clinics etc) Private insurance companies & HMOs NGOs & CSOs Pharmacies & other related retailers	Regulation/legislation
52	Supporting public private engagement in Kakamega County, Kenya	Courtney Tolmie, Chloe Lanzara, Cicely Thomas, Keith Mangam	Report	2021	n/a	https://r4d.org/resources/supporting-public-private-engagement-in-kakamega-county-kenya-case-study/	LMIC	Kenya	National	Private health facilities (hospitals, health centres, clinics etc)	Contracting/purchasing
53	Public Stewardship of Private Providers in Mixed Health Systems	Gina Lagomarsino, Stefan Nachuk, Sapna Singh Kundra	Report	2009	n/a	https://www.r4d.org/wp-content/uploads/Public-Stewardship-of-Private-Providers-in-Mixed-Health-Systems.pdf	LMIC	n/a	National	Private health facilities (hospitals, health centres, clinics etc) Private insurance companies & HMOs NGOs & CSOs	Regulation/legislation Contracting/purchasing
54	Randomized Regulation: The Impact of Minimum Quality Standards on Health Markets	Guadalupe Bedoya, Jishnu Das, Amy Dolinger	Report	2023	n/a	https://openknowledge.worldbank.org/entities/publication/8f2cd502-5ec7-43ab-a934-0b3ee6c56665	LMIC	Kenya	National	Private health facilities (hospitals, health centres, clinics etc) NGOs & CSOs	Regulation/legislation
55	Strengthening Health Systems by Engaging the Private Health Sector: Promising HIV/AIDS Partnerships	Aneesa Arur, Sara Sulzbach, Jeff Barnes, Barbara O’Hanlon, Danielle Altman	Report	2010	n/a	https://www.hrhresourcecenter.org/node/3352.html	LMIC	Sub-Saharan African countries	National	Private health facilities (hospitals, health centres, clinics etc) Private insurance companies & HMOs	Contracting/purchasing
56	Healthy Partnerships: How Governments Can Engage the Private Sector to Improve Health in Africa	Connor Spreng, Ryan Marshall, Ifelayo Ojo, Leo Abruzzese, Dominic Montagu, Tatiana Popa, David Bishai, April Harding, Alexander Preker	Report	2011	n/a	https://issuu.com/world.bank.publications/docs/9780821384725	LMIC	45 Sub-Saharan African countries, excluding Djibouti, Eritrea, and Somalia	National	Private health facilities (hospitals, health centres, clinics etc) Pharmacies & other related retailers	Regulation/legislation
57	Government stewardship of the for-profit private health sector in Afghanistan	Harry E. Cross, Omarzaman Sayedi, Laili Irani, Lauren C. Archer, Kathleen Sears and Suneeta Sharma	Journal Article	2017	Health Policy and Planning	10.1093/heapol/czw130	LMIC	Afghanistan	National	Private health facilities (hospitals, health centres, clinics etc)	Regulation/legilsation Public accountablity mechanisms
58	Health-Care System Regulation in Brazil and in Great Britain	Ivandro Aguiar	Book Chapter	2013	n/a	https://link.springer.com/referenceworkentry/10.1007/978-3-642-32338-6_46	LMIC and HIC	UK and Brazil	National	Private health facilities (hospitals, health centres, clinics etc) Private insurance companies & HMOs	Regulation/legislation
59	Formulating the National Policy on Telehealth for the Philippines through Stakeholders’ Involvement and Partnership	Portia H. Fernandez-Marcelo, Arturo M. Ongkeko Jr., Patrick G. Sylim, Alyssa Marie A. Evangelista-Sanchez, Abby Dariel F. Santos, Jonathan G. Fabia and Gene A. Nisperos	Journal Article	2016	Acta Medica Philippina	https://doi.org/10.47895/amp.v50i4.766	LMIC	Phillipines	National	Private health facilities (hospitals, health centres, clinics etc)	Regulation/legislation Support/collaboration/guidance
60	How conflicts of interest hinder effective regulation of healthcare: an analysis of antimicrobial use regulation in Cambodia, Indonesia and Pakistan	Mishal Khan, Afifah Rahman-Shepherd, Sothavireak Bory, Sophea Chhorn, Anna Durrance-Bagale, Rumina Hasan, Sotheara Heng, Socheata Phou, Chanra Prien, Ari Probandari, Vonthanak Saphonn, Sovanthida Suy, Virginia Wiseman, Luh Putu Lila Wulandari, Johanna Hanefeld	Journal Article	2022	BMJ Global Health	10.1136/bmjgh-2022-008596	LMIC	Pakistan, Indonesia, and Combodia	National	Private health facilities (hospitals, health centres, clinics etc)	Regulation/legislation
61	Models of engagement between the state and the faith sector in sub-Saharan Africa: A systematic review	Eleanor Whyle & Jill Olivier	Journal Article	2017	Development in Practice	https://doi.org/10.1080/09614524.2017.1327030	LMIC	Sub-Saharan African countries	National	Private health facilities (hospitals, health centres, clinics etc)	Regulation/legislation
62	What explains regulatory failure? Analysing the architecture of health care regulation in two Indian states	Kabir Sheikh, Prasanna S Saligram, Krishna Hort	Journal Article	2015	Health Policy and Planning	https://doi.org/10.1093/heapol/czt095	LMIC	India	National	Private health facilities (hospitals, health centres, clinics etc)	Regulation/legislation
63	Contracting-out primary health care services in Tanzania towards UHC: how policy processes and context influence policy design and implementation	Stephen Maluka, Dereck Chitama, Esther Dungumar, Crecensia Masawe, Krishna Rao and Zubin Shroff	Journal Article	2018	International Journal for Equity in Health	https://doi.org/10.1186/s12939-018-0835-8	LMIC	Tanzania	National	Private health facilities (hospitals, health centres, clinics etc)	Contracting/purchasing
64	From paper to practice: an exploratory study of policy making and implementation in alternative forms of healthcare public‐private partnership in Ghana	Gordon Dugle, Stephen Debar Kpinpuo, Benjamin Baisie Ghartey	Journal Article	2020	International Journal of Health Planning and Management	10.1002/hpm.3123	LMIC	Ghana	National	Private health facilities (hospitals, health centres, clinics etc)	Regulation/legislation Contracting/purchasing Support/collaboration/guidance
65	Hospital services under public-private partnerships, outcomes and, challenges: A literature review	Masyitoh Basabih, Eko Prasojo, and Amy Yayuk Sri Rahayu	Journal Article	2022	Journal of Public Health Research	https://doi.org/10.1177/22799036221115781	LMIC and HIC	India, China, Tanzania, Iran, Uganda, Vietnam, Africa, Turkey, Nigeria, Peru,Indonesia, Italy, Portugal, Canada, Australia, the United States, France, Brazil, Spain, and England	National	Private health facilities (hospitals, health centres, clinics etc)	Regulation/legislation
66	Strengthening family planning stewardship with a total market approach: Mali, Uganda, and Kenya experiences	Cindi R. Cisek, Kate Klein, Sayaka Koseki, Rob Wood	Journal Article	2018	Public Administration and Development	https://doi.org/10.1002/pad.1840	LMIC	Uganda, Mali and Kenya	National	Private health facilities (hospitals, health centres, clinics etc) Pharmacies & other related retailers	Contracting/purchasing
67	Incentives and disincentives to private sector reporting on family planning in Kenya: why these matter, and how they may change over time	Appleford G, Mumbai D and Emmart P.	Journal Article	2023	Gates Open Research	https://gatesopenresearch.org/articles/6-124/v2	LMIC	Kenya	National	Private health facilities (hospitals, health centres, clinics etc)	Regulation/legislation
68	Health financing policy responses to the COVID-19 pandemic: a review of the first stages in the WHO South-East Asia Region	Thomas Gadsden, Belinda Ford, Blake Angell, Bojan Sumarac, Valeria de Oliveira Cruz, Hui Wang, Tsolmon Tsilaajav, Stephen Jan	Journal Article	2022	Health Policy and Planning	10.1093/heapol/czac071	LMIC	Bangladesh, India, Nepal, Thailand	National	Private healthcare facilities (hospitals, health centers, clinics etc)	Regulation/legislation Contracting/purchasing
69	District decision-making for health in low-income settings: a feasibility study of a data-informed platform for health in India, Nigeria and Ethiopia	Bilal Iqbal Avan, Della Berhanu, Nasir Umar, Deepthi Wickremasinghe, Joanna Schellenberg	Journal Article	2016	Health Policy and Planning	10.1093/heapol/czw082	LMIC	India, Nigeria and Ethiopia	National	Private healthcare facilities (hospitals, health centers, clinics etc)	Public accountability mechanisms
70	Understanding the impacts of medical tourism on health human resources in Barbados: a prospective, qualitative study of stakeholder perceptions	Jeremy Snyder, Valorie A Crooks, Leigh Turner & Rory Johnston	Journal Article	2013	International Journal for Equity in Health	10.1186/1475-9276-12-2	LMIC	Barbados	National	Private health facilities (hospitals, health centres, clinics etc)	Regulation/legislation
71	Medical Tourism in Guatemala: Qualitatively Exploring How Existing Health System Inequities Facilitate Sector Development	Alejandro Cerón, Valorie A. Crooks, Ronald Labonté, Jeremy Snyder, Walter Flores	Journal Article	2019	International Journal of Social Determinants of Health and Health Services	https://doi.org/10.1177/002073141986608	LMIC	Guatemala	National	Private health facilities (hospitals, health centres, clinics etc)	Regulation/legislation
72	Decentred regulation: The case of private healthcare in India	Benjamin M. Hunter, Susan F. Murray, Shweta Marathe, Indira Chakravarthi	Journal Article	2022	World Development	10.1016/j.worlddev.2022.105889	LMIC	India	National	Private health facilities (hospitals, health centers, clinics etc) Private insurance companies & HMOs	Regulation/legislation
73	Implications of dual practice for universal health coverage	Barbara McPake, Giuliano Russo, David Hipgrave, Krishna Horta & James Campbell	Report	2016	n/a	http://dx.doi.org/10.2471/BLT.14.151894	LMIC and HIC	n/a	National	Private health facilities (hospitals, health centres, clinics etc)	Regulation/legislation
74	Improving Stewardship of Complex Mixed Health Systems	R4D	Report	2010	n/a	https://r4d.org/resources/regulation-health-service-delivery-private-sector/	LMIC and HIC	United States as well as some LMICs	National	Private health facilities (hospitals, health centres, clinics etc) Private insurance companies & HMOs	Regulation/legislation Support/collaboration/guidance Public accountability mechanisms
75	Assessing the regulation of the private health sector in the Eastern Mediterranean Region: Egypt	WHO EMRO	Report	2014	n/a	https://apps.who.int/iris/handle/10665/250541	LMIC	Egypt	National	Private health facilities (hospitals, health centres, clinics etc)	Regulation/legislation
76	Private provision of health services in Ukraine: current challenges, future directions	WHO: Ukraine	Report	2023	n/a	https://www.who.int/europe/publications/i/item/WHO-EURO-2023-7625-47392-69619	LMIC	Ukraine	National	Private health facilities (hospitals, health centres, clinics etc) Labs	Regulation/legislation Contracting/purchasing
77	Assessing the regulation of the private health sector in the Eastern Mediterranean Region: Yemen	WHO EMRO	Report	2014	n/a	https://apps.who.int/iris/handle/10665/250542	LMIC	Yemen	National	Private health facilities (hospitals, health centres, clinics etc)	Regulation/legislation Contracting/purchasing Support/collaboration/guidance
78	Private Sector Engagement in National Health Management Information Systems: Barriers, Strategies, and Global Case Studies	Emily Mangone and Sarah Romorini	Report	2021	n/a	https://shopsplusproject.org/sites/default/files/resources/Private%20Sector%20Engagement%20in%20National%20HMIS_Barriers,%20Strategies,%20and%20Global%20Case%20Studies.pdf	LMIC	Multiple LMIC countries	National	Private health facilities (hospitals, health centres, clinics etc) and Pharmacies and other retailers	Regulation/legislation Support/collaboration/guidance
79	How can we strengthen partnership and coordination for health system emergency preparedness and response? Findings from a synthesis of experience across countries facing shocks	Kate Gooding, Maria Paola Bertone, Giulia Loffreda & Sophie Witter	Journal Article	2022	BMC Health Services Research	10.1186/s12913-022-08859-6	LMIC	11 countries in sub-Saharan Africa and South Asia: Ethiopia, Kenya, Rwanda, Sierra Leone, South Africa, South Sudan, Uganda, Bangladesh, India, Nepal and Pakistan	National & Sub-national	Private health facilities (hospitals, health centres, clinics etc) Private insurance companies & HMOs	Support/collaboration/guidance
80	Engagement of private healthcare sector in reproductive, maternal, newborn, child and adolescent health in selected Eastern Mediterranean countries.	Meesha Iqbal, Anam Shahil Feroz, Khalid Siddeeg, Karima Gholbzouri, Jamela Al-Raiby, Nilmini Hemachandra, Sarah Saleem and Sameen Siddiqi	Journal Article	2022	Eastern Mediterranean Health Journal	10.26719/emhj.22.057	LMIC and HIC	Saudi Arabia, Oman, Iraq, Egypt, Sudan, Yemen, Pakistan and Islamic Republic of Iran	National & Sub-national	Private health facilities (hospitals, health centres, clinics etc)	Regulation/legislation Contracting/purchasing
81	Context matters in NGO–government contracting for health service delivery: a case study from Pakistan	Shehla Zaidi, Susannah H Mayhew, John Cleland and Andrew T Green	Journal Article	2011	Health Policy and Planning	10.1093/heapol/czr081	LMIC	Pakistan	National & Sub-national	NGOs & CSOs	Contracting/purchasing
82	Applying the Strategic Health Purchasing Progress Tracking Framework: Lessons from Nine African Countries	Agnes Gatome-Munyua, Isidore Sieleunou, Edwine Barasa, Freddie Ssengooba, Kaboré Issa, Sabine Musange, Otieno Osoro, Suzan Makawia, Christelle Boyi-Hounsou, Eugenia Amporfu & Uchenna Ezenwaka	Journal Article	2022	Health Systems and Reform	https://doi.org/10.1080/23288604.2022.2051796	LMIC	Benin, Burkina Faso, Cameroon, Ghana, Kenya, Nigeria, Rwanda, Tanzania, and Uganda	National & Sub-national	Private health facilities (hospitals, health centres, clinics etc)	Contracting/purchasing
83	Supporting strategic health purchasing: a case study of annual health budgets from general tax revenue and social health insurance in Abia state, Nigeria	Chinyere Mbachu, Chinyere Okeke, Chinonso Obayi, Agnes Gatome-Munyua, Nkechi Olalere, Ikechi Ogbonna, Benjamin Uzochukwu, and Obinna Onwujekwe1	Journal Article	2021	Health Systems and Reform	https://doi.org/10.1186/s13561-021-00346-8	LMIC	Nigeria	National & Sub-national	Private health facilities (hospitals, health centres, clinics etc)	Contracting/purchasing
84	Purchasing arrangements with the private sector to provide primary health care in underserved areas	WHO: Regional Office for the Western Pacific	Other	2014	n/a	https://apo.who.int/publications/i/item/9789290616733	LMIC	21 countries	National & Sub-national	Private health facilities (hospitals, health centres, clinics etc) Private insurance companies & HMOs	Contracting/purchasing
85	Towards better engagement of the private sector in health service delivery: A review of approaches to private sector engagement in Africa	WHO: Health Systems Governance and Financing (HSG)	Other	2022	n/a	https://www.who.int/publications/i/item/9789240047273	LMIC	African countries	National & Sub-national	Private health facilities (hospitals, health centres, clinics etc) Private insurance companies & HMOs	Regulation/legislation
86	Public Private Dialogue: A Necessary Component to Foster Greater Cooperation in the Health Sector	Barbara O’Hanlon, Benjamin Herzberg, April Harding	Report	2021	n/a	Draft report	LMIC	Myanmar- core; others include India, Ivory coast, sub-Saharan Africa	National & Sub-national	Private health facilities (hospitals, health centres, clinics etc) NGOs & CSOs	Support/collaboration/guidance
87	Public stewardship of private for-profit healthcare providers in low- and middle-income countries	Charles S Wiysonge, Leila H Abdullahi, Valantine N Ndze, Gregory D Hussey	Journal Article	2016	Cochrane Database of Systematic Reviews	DOI: 10.1002/14651858.CD009855.pub2.	LMIC	Kenya, Indonesia, Lao PDR, Thailand, Vietnam	National & Sub-national	Pharmacies & other related retailers	Regulation/legislation Support/collaboration/guidance
88	Strengthening Mixed Health Systems for Maternal Health - Evidence Review	Cicely Thomas, Chloe Lanzara, Courtney Tolmie, Keith Mangam, Emily Adams	Report	2020	n/a	https://r4d.org/resources/strengthening-mixed-health-systems-evidence-review/	LMIC	India,Uganda, Tanzania, South Africa, China, Brazil, Ghana, and Pakistan (3 articles each); Kenya, Namibia, Nigeria, Mexico, Papua New Guinea, Zambia and Russia (2 articles each); and Bangladesh, Cambodia, Colombia, Haiti, Indonesia, Iran, Lesotho, Philippines, Romania, Spain, Thailand, Turkey, and Turks and Caicos, Lesotho, Romania	National & Sub-national	Private health facilities (hospitals, health centres, clinics etc)	Support/collaboration/guidance
89	Public-Private Partnerships in Health: World Bank Group Engagement in Health PPPs	Independent Evaluation Group	Report	2016	n/a	https://openknowledge.worldbank.org/handle/10986/25383	LMIC	22 countries	National & Sub-national	Private health facilities (hospitals, health centres, clinics etc) Private insurance companies & HMOs	Contracting/purchasing
90	Monitoring the progress of digital health: : an overview of selected national and international methodologies	WHO: Data and Digital Health (DDH)	Report	2022	n/a	https://www.who.int/europe/publications/i/item/WHO-EURO-2022-5985-45750-65816	LMIC and HIC	Brazil, Uruguay, Republic of Korea, Netherlands, Australia, Italy, Denmark, Costa Rica	National, and Global	Private health facilities (hospitals, health centres, clinics etc)	Regulation/legislation
91	Engaging the private health service delivery sector through governance in mixed health systems: Strategy report of the WHO Advisory Group on the Governance of the Private Sector for Universal Health Coverage	WHO: Advisory Group on the Governance of the Private Sector for Universal Health Coverage	Report	2020	n/a	https://www.who.int/publications/i/item/9789240018327	LMIC and HIC	LMIC and HIC	National/Global	Private health facilities (hospitals, health centres, clinics etc) Private insurance companies & HMOs	Contracting/purchasing
92	Intermediaries: The Missing Link in Improving Mixed Market Health Systems? A brief for leaders seeking to improve health systems	Donika Dimovska, Gina Lagomarsino	Report	2016	n/a	https://r4d.org/resources/intermediaries-missing-link-improving-mixed-market-health-systems/	LMIC and HIC	LMIC and HIC	National/Global	Private health facilities (hospitals, health centres, clinics etc)	Contracting/purchasing
93	The Business Case for Quality in Health Care	Nicole Spieker	Book Chapter	2020	n/a	https://doi.org/10.1007/978-3-030-43112-9_7	LMIC	Kenya	Sub-national	Private health facilities (hospitals, health centres, clinics etc)	Contracting/purchasing
94	District decision-making for health in low-income settings: a qualitative study in Uttar Pradesh, India, on engaging the private health sector in sharing health-related data	Meenakshi Gautham, Neil Spicer, Manish Subharwal, Sanjay Gupta, Aradhana Srivastava, Sanghita Bhattacharyya, Bilal Iqbal Avan, Joanna Schellenberg	Journal artcile	2016	Health Policy and Planning	10.1093/heapol/czv117	LMIC	India	Sub-national	Private health facilities (hospitals, health centres, clinics etc)	Regulation/legislation
95	Assessment of the public-private-partnerships model of a national health insurance scheme in India	Sonalini Khetrapala, Arnab Acharyab, Anne Millsc	Journal Article	2019	Social Science and Medicine	https://doi.org/10.1016/j.socscimed.2019.112634	LMIC	India	Sub-national	Private health facilities (hospitals, health centres, clinics etc)	Regulation/legislation Contracting/purchasing
96	Challenges in health service delivery under public-private partnership in Tanzania: stakeholders' views from Dar es Salaam region	Said Nuhu, Chakupewa Joseph Mpambije, Kinamhala Ngussa	Journal Article	2020	BMC Health Services Research	https://doi.org/10.1186/s12913-020-05638-z	LMIC	Tanzania	Sub-national	Private health facilities (hospitals, health centres, clinics etc)	Contracting/purchasing
97	Health system’s barriers hindering implementation of public-private partnership at the district level: a case study of partnership for improved reproductive and child health services provision in Tanzania	Denice Kamugumya and Jill Olivier	Journal Article	2016	BMC Health Services Research	10.1186/s12913-016-1831-6	LMIC	Tanzania	Sub-national	Private health facilities (hospitals, health centres, clinics etc) NGOs & CSOs Labs	Regulation/legislation Contracting/purchasing
98	Public accountability needs to be enforced - a case study of the governance arrangements and accountability practices in a rural health district in Ghana	Sara Van Belle, Susannah H Mayhew	Journal Article	2016	BMC Health Services Research	10.1186/s12913-016-1836-1	LMIC	Ghana	Sub-national	Private health facilities (hospitals, health centres, clinics etc) NGOs & CSOs	Support/collaboration/guidance Public accountability mechanisms
99	How much does efective health facility inspection cost? An analysis of the economic costs of Kenya’s Joint Health Inspection innovations	Timothy Chege, Francis Wafula ,Eric Tama, Irene Khayoni, Dosila Ogira, Njeri Gitau and Catherine Goodman	Journal Article	2022	BMC Health Services Research	https://doi.org/10.1186/s12913-022-08727-3	LMIC	Kenya	Sub-national	Private health facilities (hospitals, health centres, clinics etc) Pharmacies & other related retailers	Regulation/legislation
100	Are public–private partnerships the future of healthcare delivery in sub-Saharan Africa? Lessons from Lesotho	Mark Hellowell	Journal Article	2019	BMJ Global Health	http://dx.doi.org/10.1136/bmjgh-2018-001217	LMIC	Lesotho	Sub-national	Private insurance companies & HMOs	Contracting/purchasing
101	Is it possible for drug shops to abide by the formal rules? The structural determinants of community medicine sales in Uganda	Eleanor Hutchinson, Kristian Schultz Hansen, Jacquellyn Sanyu, Lydia Peace Amonya, Sunday Mundua, Dina Balabanova , Sian E Clarke ,Freddy Eric Kitutu	Journal Article	2023	BMJ Global Health	doi:10.1136/bmjgh-2022-011097	LMIC	Uganda	Sub-national	Pharmacies & other related retailers	Regulation/legislation Contracting/purchasing
102	Health governance and the public-private relationship in small municipalities	João Felipe Marques da Silva, Brígida Gimenez Carvalho, Carolina Milena Domingos	Journal Article	2018	Ciência & Saúde Coletiva	10.1590/1413-812320182310.13952018	LMIC	Brazil	Sub-national	Private health facilities (hospitals, health centres, clinics etc) Labs	Contracting/purchasing
103	Governance challenges in China's urban health care system - The role of stakeholders	Tabea Bork, Frauke Kraas, Yuan Yuan	Journal Article	2011	Erdkunde	10.3112/erdkunde.2011.02.02	LMIC	China	Sub-national	Private health facilities (hospitals, health centres, clinics etc) Private insurance companies & HMOs NGOs & CSOs	Regulation/legislation Public accountability mechanisms
104	Linkages between public and non-governmentsectors in healthcare: a case study from Uttar Pradesh, India	Aradhana Srivastava, Sanghita Bhattacharyya, Meenakshi Gautham, Joanna Schellenberg & Bilal I. Avan	Journal Article	2016	Global Public Health	http://dx.doi.org/10.1080/17441692.2016.1144777	LMIC	India (Uttar Pradesh)	Sub-national	NGOs & CSOs	Regulation/legislation Support/collaboration/guidance
105	District decision-making for health in low-income settings: a case study of the potential of public and private sector data in India and Ethiopia	Sanghita Bhattacharyya, Della Berhanu, Nolawi Taddesse, Aradhana Srivastava, Deepthi Wickremasinghe, Joanna Schellenberg and Bilal Iqbal Avan	Journal Article	2016	Health Policy and Planning	doi: 10.1093/heapol/czw017	LMIC	India, Ethiopia	Sub-national	Private health facilities (hospitals, health centres, clinics etc)	Support/collaboration/guidance
106	Understanding the complex relationships among actors involved in the implementation of public-private mix (PPM) for TB control in India, using social theory	Solomon Salve, Kristine Harris, Kabir Sheikh and John D. H. Porter	Journal Article	2018	International Journal for Equity in Health	https://doi.org/10.1186/s12939-018-0785-1	LMIC	India	Sub-national	Private health facilities (hospitals, health centres, clinics etc) NGOs & CSOs	Contracting/purchasing
107	What Lies Behind Successful Regulation? A Qualitative Evaluation of Pilot Implementation of Kenya’s Health Facility Inspection Reforms	Eric Tama, Irene Khayoni, Catherine Goodman, Dosila Ogira, Timothy Chege, Njeri Gitau, Francis Wafula	Journal Article	2021	International Journal of Health Policy Management	doi 10.34172/ijhpm.2021.90	LMIC	Kenya	Sub-national	Private health facilities (hospitals, health centres, clinics etc)	Regulation/legislation
108	Life in the buffer zone: Social relations and surplus health workers in Uganda’s medicines retail sector	Eleanor Hutchinson, Sunday Mundua, Lydia Ochero, Anthony Mbonye, Sian E. Clarke	Journal Article	2021	Social Science & Medicine	https://doi.org/10.1016/j.socscimed.2021.113941	LMIC	Uganda	Sub-national	Pharmacies & other related retailers	Regulation/legislation Contracting/purchasing
109	Decoding the black box of health policy implementation: A case of regulating private healthcare establishments in southern India	Meena Putturj, Upendra Bhojani, Neethi V. Rao, Bruno Marchal	Journal Article	2021	The national Medical Journal of India	10.4103/0970-258X.326754	LMIC	India	Sub-national	Private health facilities (hospitals, health centres, clinics etc)	Regulation/legislation
110	By 'default or design'? The expansion of the private health care sector in Madhya Pradesh, India	Ayesha De Costa, Eva Johansson	Journal Article	2011	Health Policy	10.1016/j.healthpol.2011.06.005	LMIC	India	Sub-national	Private health facilities (hospitals, health centres, clinics etc) NGOs & CSOs Pharmacies & other related retailers	Regulation/legislation
111	A road-map for addressing antimicrobial resistance in low- and middle-income countries: lessons learnt from the public private participation and co-designed antimicrobial stewardship programme in the State of Kerala, India	Sanjeev Singh, Esmita Charani, Sarada Devi, Anuj Sharma, Fabia Edathadathil, Anil Kumar, Anup Warrier, P S Shareek, A V Jaykrishnan, K Ellangovan	Journal Article	2021	Antimicrobe Resist Infect Control	10.1186/s13756-020-00873-9	LMIC	India	Sub-national	Private health facilities (hospitals, health centres, clinics etc)	Support/collaboration/guidance
